# Supplementary material for: Genome-Wide Association Study of Dietary Pattern Scores
Source: Nutrients. 2017 Jun 23;9(7):649. doi: 10.3390/nu9070649 (PMC5537769; doi:10.3390/nu9070649)
Supplement: Supplementary file 1 [file nutrients-09-00649-s001.zip]

Archive with 1 entries (1 files):
- nutrients-193524-supplementary.pdf
